# Supplementary material for: Developmental contributions to macronutrient selection: a randomized controlled trial in adult survivors of malnutrition
Source: Evol Med Public Health. 2016 Jan 27;2016(1):158–69. doi: 10.1093/emph/eov030 (PMC4871598; doi:10.1093/emph/eov030)
Supplement: Supplementary Data [file eov030_Supp.zip]

Archive with 3 entries (3 files):
- Supplemental Data_Menu + Subject allocation.pdf
- Supplemental Data_The association of sex_age_diagnosis_body weight_protein group with energy and protein intake.pdf
- Supplemental Data_Distribution of Energy ntake in Adult Survivors of Severe Acute Malnutrition.pdf
